# Supplementary material for: Effect of Inter-Observer Variation on the Association between Contamination Hazards and the Microbiological Quality of Water Sources: A Longitudinal Study
Source: Int J Environ Res Public Health. 2020 Dec 9;17(24):9192. doi: 10.3390/ijerph17249192 (PMC7764753; doi:10.3390/ijerph17249192)
Supplement: Supplementary file 1 [file ijerph-17-09192-s001.zip]

Archive with 3 entries (3 files):
- SourceWaterSuppFile1.pdf
- SourceWaterSuppFile2.pdf
- SourceWaterSuppFile3.pdf
